# Supplementary material for: Evaluation of Rapid Blood Sample Collection in the Detection of Circulating Filarial Antigens for Epidemiological Survey by rWbSXP-1 Capture Assay
Source: PLoS One. 2014 Jul 15;9(7):e102260. doi: 10.1371/journal.pone.0102260 (PMC4099071; doi:10.1371/journal.pone.0102260)
Supplement: Dataset S1 — ELISA standardization data. The ELISA data used for comparing different methods of sampling and standardizing the rWbSXP-1 assay to the slide based sample collection method. (XLSX) [file pone.0102260.s001.xlsx]

## Sheet: Sheet1
DATASET S1 - ELISA Raw data for Comparison and Standardization of Slide Method of Sample Collection with Other Methods
S.No.	ELISA RAW DATA for COMPARISON OF DIFFERENT SAMPLING METHODS FOR CHRONIC PATHOLOGY SAMPLES
		SERA			Whole Blood				Filter Paper				Slide Method
	I	II	III	Mean	I	II	III	Mean	I	II	III	Mean	I	II	III	Mean
1	0.3085	0.303	0.305	0.3055	0.342	0.339	0.339	0.34	0.334	0.34	0.34	0.338	0.271	0.2815	0.262	0.2715
2	0.3295	0.326	0.327	0.3275	0.359	0.368	0.359	0.362	0.2542	0.2523	0.263	0.2565	0.337	0.338	0.339	0.338
3	0.2525	0.25	0.252	0.2515	0.331	0.352	0.334	0.339	0.2678	0.2592	0.274	0.267	0.309	0.3025	0.302	0.3045
4	0.3385	0.339	0.338	0.3385	0.365	0.3175	0.27	0.3175	0.233	0.2465	0.239	0.2395	0.3	0.2875	0.29	0.2925
5	0.338	0.338	0.338	0.338	0.291	0.292	0.296	0.293	0.253	0.255	0.26	0.256	0.309	0.3	0.2925	0.3005
6	0.382	0.384	0.38	0.382	0.293	0.313	0.345	0.317	0.289	0.29	0.285	0.288	0.331	0.3305	0.336	0.3325
7	0.335	0.331	0.339	0.335	0.287	0.2875	0.291	0.2885	0.275	0.2714	0.2696	0.272	0.301	0.2895	0.281	0.2905
8	0.3325	0.332	0.336	0.3335	0.342	0.35	0.331	0.341	0.34	0.3375	0.332	0.3365	0.305	0.2885	0.299	0.2975
9	0.324	0.321	0.327	0.324	0.298	0.2945	0.3	0.2975	0.315	0.318	0.33	0.321	0.295	0.298	0.286	0.293
10	0.316	0.317	0.312	0.315	0.362	0.3315	0.331	0.3415	0.372	0.3625	0.3545	0.363	0.2612	0.2553	0.253	0.2565
11	0.3235	0.323	0.327	0.3245	0.387	0.389	0.394	0.39	0.354	0.3405	0.336	0.3435	0.295	0.288	0.284	0.289
12	0.31	0.308	0.309	0.309	0.278	0.275	0.281	0.278	0.329	0.3485	0.356	0.3445	0.299	0.294	0.289	0.294
13	0.3055	0.306	0.308	0.3065	0.286	0.2765	0.285	0.2825	0.33	0.333	0.342	0.335	0.324	0.331	0.335	0.33
14	0.2965	0.296	0.3	0.2975	0.287	0.285	0.292	0.288	0.295	0.2879	0.2901	0.291	0.325	0.3305	0.336	0.3305
15	0.3035	0.3	0.31	0.3045	0.278	0.2725	0.279	0.2765	0.327	0.3155	0.319	0.3205	0.3	0.2825	0.28	0.2875
16	0.304	0.303	0.311	0.306	0.295	0.2945	0.294	0.2945	0.265	0.256	0.256	0.259	0.299	0.294	0.289	0.294
17	0.293	0.293	0.29	0.292	0.2775	0.273	0.282	0.2775	0.29	0.289	0.3	0.293	0.301	0.292	0.289	0.294
18	0.301	0.301	0.307	0.303	0.2755	0.275	0.279	0.2765	0.275	0.267	0.265	0.269	0.2812	0.2753	0.267	0.2745
19	0.2895	0.286	0.29	0.2885	0.2736	0.2747	0.2812	0.2765	0.275	0.274	0.27	0.273	0.291	0.2855	0.283	0.2865
20	0.3005	0.301	0.303	0.3015	0.28	0.2725	0.271	0.2745	0.2651	0.2717	0.2792	0.272	0.284	0.2815	0.276	0.2805
			SD	0.0260689			SD	0.0339358			SD	0.0372066			SD	0.0213491
			MEAN	0.314175			MEAN	0.307575			MEAN	0.2969			MEAN	0.296875
S.No.	ELISA RAW DATA for COMPARISON OF DIFFERENT SAMPLING METHODS FOR ENDEMIC NORMAL SAMPLES
		SERA			Whole Blood				Filter Paper				Slide Method
	I	II	III	Mean	I	II	III	Mean	I	II	III	Mean	I	II	III	Mean
1	0.329	0.3275	0.332	0.3295	0.339	0.3385	0.341	0.3395	0.384	0.37	0.365	0.373	0.32	0.326	0.329	0.325
2	0.281	0.2885	0.302	0.2905	0.331	0.3265	0.325	0.3275	0.38	0.344	0.32	0.348	0.321	0.3325	0.329	0.3275
3	0.321	0.3185	0.322	0.3205	0.332	0.325	0.327	0.328	0.349	0.3125	0.342	0.3345	0.316	0.323	0.324	0.321
4	0.327	0.311	0.316	0.318	0.374	0.405	0.376	0.385	0.336	0.35	0.352	0.346	0.295	0.2905	0.292	0.2925
5	0.333	0.3155	0.301	0.3165	0.324	0.3205	0.326	0.3235	0.292	0.2845	0.286	0.2875	0.3415	0.341	0.339	0.3405
6	0.3111	0.3104	0.313	0.3115	0.294	0.319	0.332	0.315	0.352	0.35	0.312	0.338	0.312	0.3148	0.3137	0.3135
7	0.316	0.313	0.316	0.315	0.363	0.3475	0.302	0.3375	0.356	0.3645	0.322	0.3475	0.298	0.3	0.302	0.3
8	0.36	0.347	0.334	0.347	0.362	0.3365	0.323	0.3405	0.382	0.344	0.318	0.348	0.2985	0.296	0.292	0.2955
9	0.31	0.311	0.312	0.311	0.372	0.352	0.332	0.352	0.478	0.433	0.388	0.433	0.3	0.2995	0.296	0.2985
10	0.333	0.32	0.319	0.324	0.396	0.3545	0.355	0.3685	0.352	0.3345	0.344	0.3435	0.309	0.3075	0.3165	0.311
11	0.335	0.335	0.329	0.333	0.267	0.2765	0.295	0.2795	0.367	0.34	0.325	0.344	0.325	0.3253	0.3232	0.3245
12	0.458	0.428	0.398	0.428	0.298	0.28	0.262	0.28	0.395	0.356	0.317	0.356	0.408	0.4035	0.396	0.4025
13	0.331	0.33	0.329	0.33	0.452	0.427	0.372	0.417	0.355	0.3573	0.3422	0.3515	0.355	0.361	0.364	0.36
14	0.34	0.336	0.335	0.337	0.33	0.3295	0.32	0.3265	0.302	0.3	0.298	0.3	0.342	0.3475	0.344	0.3445
15	0.412	0.4245	0.446	0.4275	0.336	0.3305	0.334	0.3335	0.3521	0.3294	0.343	0.3415	0.237	0.214	0.203	0.218
16	0.343	0.3425	0.333	0.3395	0.318	0.316	0.323	0.319	0.3569	0.3716	0.329	0.3525	0.3362	0.3493	0.333	0.3395
17	0.448	0.393	0.338	0.393	0.344	0.3405	0.34	0.3415	0.331	0.3235	0.325	0.3265	0.187	0.19	0.19	0.189
18	0.24	0.2395	0.248	0.2425	0.319	0.321	0.323	0.321	0.352	0.35	0.345	0.349	0.448	0.472	0.496	0.472
19	0.324	0.3205	0.326	0.3235	0.321	0.3225	0.33	0.3245	0.382	0.354	0.314	0.35	0.338	0.392	0.44	0.39
20	0.263	0.275	0.275	0.271	0.29	0.2865	0.289	0.2885	0.199	0.202	0.202	0.201	0.287	0.2755	0.267	0.2765
			SD	0.0445053			SD	0.0325583			SD	0.0426528			SD	0.0605356
			MEAN	0.330425			MEAN	0.3324			MEAN	0.33855			MEAN	0.322075
S.No.	ELISA RAW DATA for COMPARISON OF DIFFERENT SAMPLING METHODS FOR MICROFILARAEMIC SAMPLES
		SERA			Whole Blood				Filter Paper				Slide Method
	I	II	III	Mean	I	II	III	Mean	I	II	III	Mean	I	II	III	Mean
1	0.764	0.7635	0.766	0.7645	0.76	0.7665	0.767	0.7645	0.703	0.7055	0.711	0.7065	0.865	0.8775	0.875	0.8725
2	0.779	0.7755	0.775	0.7765	0.77	0.7785	0.778	0.7755	0.714	0.7105	0.713	0.7125	0.717	0.721	0.722	0.72
3	0.762	0.7685	0.772	0.7675	0.753	0.755	0.76	0.756	0.763	0.7515	0.77	0.7615	0.74	0.7415	0.734	0.7385
4	0.779	0.7745	0.773	0.7755	0.761	0.77	0.761	0.764	0.675	0.68	0.682	0.679	0.715	0.73	0.733	0.726
5	0.775	0.774	0.779	0.776	0.769	0.77	0.771	0.77	0.717	0.715	0.713	0.715	0.759	0.761	0.763	0.761
6	0.776	0.7749	0.7756	0.7755	0.772	0.7615	0.763	0.7655	0.715	0.714	0.719	0.716	0.761	0.762	0.763	0.762
7	0.789	0.7885	0.785	0.7875	0.766	0.7495	0.754	0.7565	0.734	0.731	0.728	0.731	0.862	0.8595	0.863	0.8615
8	0.746	0.7435	0.75	0.7465	0.783	0.7785	0.777	0.7795	0.7	0.7105	0.712	0.7075	0.762	0.7615	0.764	0.7625
9	0.732	0.736	0.74	0.736	0.723	0.727	0.722	0.724	0.715	0.717	0.722	0.718	0.893	0.9	0.883	0.892
10	0.741	0.745	0.746	0.744	0.74	0.7275	0.733	0.7335	0.721	0.7135	0.712	0.7155	0.726	0.7185	0.72	0.7215
11	1.032	1.021	1.025	1.026	0.753	0.756	0.759	0.756	0.71	0.7115	0.716	0.7125	0.769	0.766	0.76	0.765
12	0.794	0.794	0.8	0.796	0.7705	0.755	0.759	0.7615	0.741	0.748	0.743	0.744	0.722	0.73	0.72	0.724
13	0.783	0.781	0.779	0.781	0.752	0.7365	0.745	0.7445	0.724	0.7255	0.73	0.7265	0.783	0.7865	0.784	0.7845
14	0.785	0.7835	0.779	0.7825	0.762	0.752	0.769	0.761	0.75	0.7385	0.742	0.7435	0.755	0.7515	0.76	0.7555
15	0.914	0.904	0.9	0.906	0.746	0.7335	0.739	0.7395	0.743	0.751	0.741	0.745	0.731	0.74	0.74	0.737
16	0.789	0.786	0.783	0.786	0.735	0.7505	0.745	0.7435	0.75	0.7435	0.743	0.7455	0.774	0.776	0.772	0.774
17	0.743	0.753	0.757	0.751	0.75	0.7585	0.758	0.7555	0.744	0.75	0.747	0.747	0.775	0.77	0.768	0.771
18	0.762	0.7645	0.761	0.7625	0.759	0.76	0.761	0.76	0.751	0.749	0.747	0.749	0.73	0.7235	0.732	0.7285
19	0.767	0.76	0.762	0.763	0.753	0.7595	0.763	0.7585	0.743	0.7465	0.75	0.7465	0.756	0.76	0.761	0.759
20	0.763	0.771	0.776	0.77	0.765	0.772	0.77	0.769	0.763	0.77	0.771	0.768	0.763	0.7623	0.7622	0.7625
			SD	0.0655335			SD	0.013911			SD	0.0220734			SD	0.0498884
			MEAN	0.788675			MEAN	0.7569			MEAN	0.7295			MEAN	0.768925
S.No.	ELISA RAW DATA for COMPARISON OF DIFFERENT SAMPLING METHODS FOR NON-ENDEMIC NORMAL SAMPLES
		SERA			Whole Blood				Filter Paper				Slide Method
	I	II	III	Mean	I	II	III	Mean	I	II	III	Mean	I	II	III	Mean
1	0.312	0.3185	0.301	0.3105	0.3	0.2875	0.287	0.2915	0.298	0.289	0.2995	0.2955	0.2912	0.2933	0.302	0.2955
2	0.275	0.281	0.287	0.281	0.29	0.294	0.304	0.296	0.288	0.2735	0.256	0.2725	0.333	0.3395	0.34	0.3375
3	0.309	0.3095	0.301	0.3065	0.312	0.322	0.332	0.322	0.31	0.3085	0.301	0.3065	0.3	0.3205	0.311	0.3105
4	0.316	0.3225	0.326	0.3215	0.307	0.3085	0.316	0.3105	0.289	0.2915	0.291	0.2905	0.322	0.3265	0.298	0.3155
5	0.305	0.3	0.295	0.3	0.332	0.3265	0.315	0.3245	0.299	0.3005	0.302	0.3005	0.296	0.3005	0.302	0.2995
6	0.312	0.3045	0.303	0.3065	0.286	0.294	0.299	0.293	0.267	0.2765	0.289	0.2775	0.335	0.32	0.299	0.318
7	0.297	0.3065	0.319	0.3075	0.289	0.2895	0.299	0.2925	0.289	0.2825	0.279	0.2835	0.292	0.302	0.312	0.302
8	0.335	0.3165	0.319	0.3235	0.283	0.2955	0.302	0.2935	0.283	0.2725	0.292	0.2825	0.3	0.303	0.309	0.304
9	0.318	0.307	0.302	0.309	0.315	0.304	0.305	0.308	0.333	0.316	0.299	0.316	0.308	0.3005	0.299	0.3025
10	0.334	0.314	0.321	0.323	0.299	0.3325	0.336	0.3225	0.294	0.2915	0.286	0.2905	0.293	0.2785	0.306	0.2925
			SD	0.0126684			SD	0.0137796			SD	0.0134422			SD	0.0132628
			MEAN	0.3089			MEAN	0.3054			MEAN	0.29155			MEAN	0.30775
