# Supplementary material for: Evaluation of Rapid Blood Sample Collection in the Detection of Circulating Filarial Antigens for Epidemiological Survey by rWbSXP-1 Capture Assay
Source: PLoS One. 2014 Jul 15;9(7):e102260. doi: 10.1371/journal.pone.0102260 (PMC4099071; doi:10.1371/journal.pone.0102260)
Supplement: Dataset S2 — Polur rWbSXP-1 assay data. Field evaluation of the rWbSXP-1 assay using samples collected from Polur, Tiruvannamalai using the slide based sampling method. (XLSX) [file pone.0102260.s002.xlsx]

## Sheet: Sheet1
DATASET S2 - ELISA RAW DATA for POLUR, TIRUVANNAMALAI, SLIDE BASED SAMPLES
S.No.	NEGATIVE SAMPLES						S.No.	POSITIVE SAMPLES
	I	II	III	MEAN				I	II	III	MEAN
1	0.261	0.254	0.2425	0.2525			1	0.576	0.557	0.574	0.569
2	0.23	0.245	0.2435	0.2395			2	0.886	0.888	0.911	0.895
3	0.263	0.254	0.257	0.258			3	0.632	0.571	0.612	0.605
4	0.221	0.225	0.229	0.225			4	0.812	0.828	0.832	0.824
5	0.289	0.282	0.281	0.284			5	0.984	0.9765	0.99	0.9835
6	0.286	0.281	0.2805	0.2825			6	0.482	0.4745	0.473	0.4765
7	0.251	0.258	0.25	0.253			7	0.756	0.7735	0.743	0.7575
8	0.227	0.234	0.2305	0.2305			8	0.525	0.523	0.521	0.523
9	0.27	0.258	0.267	0.265			9	0.743	0.7325	0.716	0.7305
10	0.206	0.201	0.202	0.203			10	0.642	0.6065	0.652	0.6335
11	0.272	0.27	0.274	0.272			11	0.632	0.6745	0.642	0.6495
12	0.221	0.211	0.2025	0.2115			12	0.6567	0.6474	0.6324	0.6455
13	0.238	0.231	0.2165	0.2285			13	0.623	0.6365	0.599	0.6195
14	0.26	0.211	0.2295	0.2335			14	0.805	0.773	0.825	0.801
15	0.275	0.263	0.2615	0.2665			15	0.491	0.493	0.531	0.505
16	0.261	0.291	0.2745	0.2755			16	0.543	0.527	0.595	0.555
17	0.286	0.29	0.297	0.291			17	0.612	0.6405	0.603	0.6185
18	0.255	0.288	0.246	0.263			18	0.531	0.533	0.496	0.52
19	0.276	0.24	0.2325	0.2495			19	0.488	0.49	0.498	0.492
20	0.253	0.232	0.238	0.241			20	0.5963	0.6364	0.6123	0.615
21	0.243	0.248	0.2515	0.2475			21	0.524	0.508	0.546	0.526
22	0.228	0.224	0.238	0.23			22	0.579	0.5963	0.5632	0.5795
23	0.252	0.283	0.26	0.265			23	0.4576	0.4599	0.479	0.4655
24	0.263	0.232	0.24	0.245			24	0.4643	0.4702	0.477	0.4705
25	0.297	0.289	0.308	0.298			25	0.61	0.6263	0.6132	0.6165
26	0.273	0.263	0.2575	0.2645			26	0.5437	0.5228	0.504	0.5235
27	0.249	0.292	0.245	0.262			27	0.635	0.6065	0.596	0.6125
28	0.275	0.273	0.2755	0.2745			28	0.798	0.7775	0.757	0.7775
29	0.252	0.255	0.261	0.256			29	0.743	0.6965	0.644	0.6945
30	0.236	0.231	0.2305	0.2325			30	0.7786	0.7709	0.735	0.7615
31	0.321	0.345	0.327	0.331			31	0.899	0.9145	0.936	0.9165
32	0.285	0.275	0.2845	0.2815			32	0.852	0.836	0.826	0.838
33	0.271	0.2454	0.2591	0.2585			33	0.46	0.496	0.5335	0.4965
34	0.264	0.2541	0.2499	0.256			34	0.8999	0.8226	0.856	0.8595
35	0.265	0.2525	0.2475	0.255			35	0.723	0.7375	0.761	0.7405
36	0.2532	0.255	0.2553	0.2545			36	0.5862	0.5593	0.563	0.5695
37	0.273	0.2438	0.2647	0.2605			37	0.5012	0.5553	0.565	0.5405
38	0.251	0.2356	0.2364	0.241			38	0.528	0.511	0.524	0.521
39	0.259	0.2436	0.2339	0.2455			39	0.491	0.4872	0.4903	0.4895
40	0.2682	0.241	0.2723	0.2605			40	0.533	0.5125	0.501	0.5155
41	0.2587	0.277	0.2653	0.267			41	0.68	0.661	0.642	0.661
42	0.2062	0.2378	0.2295	0.2245			42	0.835	0.873	0.953	0.887
43	0.2335	0.255	0.2225	0.237			43	0.6241	0.7119	0.653	0.663
44	0.2325	0.239	0.229	0.2335			44	0.691	0.7342	0.7168	0.714
45	0.2567	0.263	0.2408	0.2535			45	0.519	0.566	0.565	0.55
46	0.2567	0.242	0.2393	0.246			46	0.6966	0.7379	0.739	0.7245
47	0.309	0.316	0.338	0.321			47	0.512	0.5815	0.563	0.552167
48	0.326	0.321	0.3025	0.3165			48	0.793	0.8365	0.865	0.8315
49	0.312	0.292	0.3095	0.3045			49	0.6512	0.6833	0.623	0.6525
50	0.278	0.287	0.299	0.288			50	0.9323	0.9162	0.904	0.9175
51	0.325	0.329	0.339	0.331			51	0.897	0.8802	0.8643	0.8805
52	0.299	0.278	0.29	0.289			52	0.579	0.5695	0.581	0.5765
53	0.277	0.289	0.304	0.29			53	0.631	0.6492	0.6263	0.6355
54	0.273	0.267	0.258	0.266			54	0.4839	0.4886	0.499	0.4905
55	0.31	0.305	0.303	0.306			55	0.6	0.631	0.626	0.619
56	0.277	0.261	0.278	0.272			56	0.596	0.5955	0.601	0.5975
57	0.294	0.305	0.295	0.298			57	0.586	0.598	0.613	0.599
58	0.263	0.278	0.272	0.271			58	0.793	0.8115	0.773	0.7925
59	0.268	0.243	0.254	0.255			59	0.877	0.8555	0.84	0.8575
60	0.281	0.269	0.2705	0.2735			60	1.123	1.174	1.189	1.162
61	0.277	0.264	0.2795	0.2735			61	0.699	0.6495	0.732	0.6935
62	0.275	0.252	0.259	0.262			62	0.663	0.7195	0.656	0.6795
63	0.282	0.266	0.262	0.27			63	0.723	0.7275	0.699	0.7165
64	0.272	0.256	0.2625	0.2635			64	0.899	0.909	0.943	0.917
65	0.271	0.258	0.2525	0.2605			65	1.255	1.3305	1.253	1.2795
66	0.263	0.271	0.261	0.265			66	0.646	0.6365	0.663	0.6485
67	0.258	0.272	0.2605	0.2635			67	0.549	0.503	0.457	0.503
68	0.269	0.258	0.2485	0.2585			68	0.527	0.544	0.5625	0.5445
69	0.259	0.256	0.2545	0.2565			69	0.6292	0.6303	0.632	0.6305
70	0.26	0.258	0.2515	0.2565			70	1.2345	1.311	1.389	1.3115
71	0.267	0.255	0.264	0.262			71	0.853	0.8375	0.828	0.8395
72	0.3	0.298	0.3155	0.3045			72	1.1275	1.069	1.042	1.0795
73	0.268	0.263	0.255	0.262			73	0.988	1.0155	0.956	0.9865
74	0.266	0.284	0.2825	0.2775			74	0.7893	0.7587	0.753	0.767
75	0.29	0.289	0.279	0.286			75	1.096	1.086	1.079	1.087
76	0.31	0.323	0.312	0.315			76	0.799	0.778	0.835	0.804
77	0.272	0.273	0.268	0.271			77	0.594	0.5932	0.6333	0.606833
78	0.2965	0.272	0.249	0.2725			78	0.483	0.4855	0.452	0.4735
79	0.3211	0.312	0.2939	0.309			79	0.45	0.483	0.468	0.467
80	0.265	0.25	0.271	0.262			80	0.499	0.4715	0.531	0.5005
81	0.275	0.316	0.279	0.29			81	0.513	0.506	0.49	0.503
82	0.269	0.295	0.2715	0.2785			82	0.5865	0.6	0.612	0.5995
83	0.263	0.273	0.274	0.27			83	0.549	0.5065	0.536	0.5305
84	0.28	0.29	0.3	0.29			84	0.649	0.63	0.629	0.636
85	0.27	0.25	0.251	0.257			85	0.596	0.5825	0.554	0.5775
86	0.273	0.26	0.2845	0.2725			86	0.836	0.826	0.816	0.826
87	0.272	0.281	0.2615	0.2715			87	0.4505	0.471	0.496	0.4725
88	0.28	0.29	0.297	0.289			88	0.531	0.559	0.593	0.561
89	0.29	0.278	0.287	0.285			89	0.676	0.655	0.604	0.645
90	0.26	0.259	0.2505	0.2565			90	0.854	0.935	1.016	0.935
91	0.273	0.28	0.2765	0.2765			91	1.11	1.042	0.974	1.042
92	0.268	0.285	0.272	0.275			92	0.453	0.418	0.401	0.424
93	0.287	0.296	0.2915	0.2915			93	0.432	0.438	0.4455	0.4385
94	0.29	0.286	0.309	0.295			94	0.917	0.8865	0.856	0.8865
95	0.276	0.272	0.2815	0.2765			95	0.409	0.4375	0.436	0.4275
96	0.27	0.286	0.2795	0.2785			96	0.473	0.511	0.456	0.48
97	0.267	0.262	0.2645	0.2645			97	0.463	0.4523	0.4542	0.4565
98	0.28	0.274	0.2875	0.2805			98	0.678	0.689	0.679	0.682
99	0.291	0.294	0.285	0.29						MEAN	0.679133
100	0.27	0.266	0.271	0.269						SD	0.190128
101	0.28	0.289	0.307	0.292
102	0.278	0.26	0.2765	0.2715
103	0.283	0.286	0.2875	0.2855
104	0.3	0.299	0.3115	0.3035
105	0.238	0.273	0.329	0.28
106	0.287	0.277	0.282	0.282
107	0.281	0.287	0.29	0.286
108	0.265	0.261	0.26	0.262
109	0.28	0.29	0.2865	0.2855
110	0.276	0.281	0.277	0.278
111	0.289	0.301	0.298	0.296
112	0.245	0.257	0.2435	0.2485
113	0.26	0.27	0.262	0.264
114	0.257	0.263	0.2735	0.2645
115	0.286	0.283	0.2845	0.2845
116	0.294	0.265	0.263	0.274
117	0.283	0.266	0.294	0.281
118	0.286	0.27	0.266	0.274
119	0.281	0.274	0.294	0.283
120	0.289	0.283	0.2725	0.2815
121	0.289	0.266	0.2595	0.2715
122	0.27	0.261	0.2655	0.2655
123	0.277	0.274	0.2635	0.2715
124	0.286	0.294	0.287	0.289
125	0.279	0.281	0.262	0.274
126	0.271	0.282	0.2795	0.2775
127	0.281	0.272	0.284	0.279
128	0.295	0.285	0.2795	0.2865
129	0.278	0.268	0.285	0.277
130	0.273	0.266	0.2665	0.2685
131	0.279	0.271	0.287	0.279
132	0.29	0.288	0.2815	0.2865
133	0.27	0.284	0.286	0.28
134	0.276	0.273	0.3	0.283
135	0.286	0.275	0.258	0.273
136	0.276	0.269	0.268	0.271
137	0.286	0.287	0.276	0.283
138	0.276	0.273	0.267	0.272
139	0.268	0.278	0.27	0.272
140	0.261	0.273	0.267	0.267
141	0.27	0.279	0.2715	0.2735
142	0.286	0.273	0.281	0.28
143	0.279	0.271	0.263	0.271
144	0.2764	0.278	0.2646	0.273
145	0.28	0.277	0.2635	0.2735
146	0.286	0.272	0.2685	0.2755
147	0.281	0.274	0.2565	0.2705
148	0.271	0.277	0.274	0.274
149	0.287	0.281	0.275	0.281
150	0.2725	0.273	0.278	0.2745
151	0.2734	0.27	0.2831	0.2755
152	0.271	0.276	0.287	0.278
153	0.268	0.268	0.28	0.272
154	0.29	0.276	0.2815	0.2825
155	0.269	0.278	0.2705	0.2725
156	0.276	0.269	0.259	0.268
157	0.248	0.263	0.278	0.263
158	0.259	0.271	0.2875	0.2725
159	0.281	0.275	0.26	0.272
160	0.279	0.266	0.277	0.274
161	0.263	0.266	0.2795	0.2695
162	0.274	0.277	0.292	0.281
163	0.288	0.308	0.2965	0.2975
164	0.275	0.272	0.293	0.28
165	0.256	0.274	0.2755	0.2685
166	0.305	0.273	0.2245	0.2675
167	0.301	0.278	0.237	0.272
168	0.256	0.264	0.2735	0.2645
169	0.244	0.286	0.301	0.277
170	0.291	0.285	0.3105	0.2955
171	0.271	0.266	0.2745	0.2705
172	0.257	0.268	0.2835	0.2695
173	0.27	0.268	0.263	0.267
174	0.253	0.267	0.2765	0.2655
175	0.28	0.268	0.259	0.269
176	0.256	0.266	0.273	0.265
177	0.267	0.286	0.311	0.288
178	0.2818	0.281	0.2877	0.2835
179	0.268	0.274	0.2695	0.2705
180	0.268	0.27	0.266	0.268
181	0.256	0.269	0.2685	0.2645
182	0.249	0.269	0.2755	0.2645
183	0.257	0.262	0.2685	0.2625
184	0.265	0.273	0.272	0.27
185	0.262	0.272	0.2715	0.2685
186	0.277	0.286	0.295	0.286
187	0.283	0.273	0.26	0.272
188	0.269	0.276	0.268	0.271
189	0.258	0.267	0.27	0.265
190	0.277	0.266	0.2505	0.2645
191	0.259	0.271	0.286	0.272
192	0.252	0.26	0.277	0.263
193	0.271	0.277	0.274	0.274
194	0.268	0.278	0.279	0.275
195	0.27	0.269	0.262	0.267
196	0.276	0.275	0.2665	0.2725
197	0.274	0.278	0.285	0.279
198	0.263	0.271	0.282	0.272
199	0.277	0.276	0.266	0.273
200	0.268	0.273	0.275	0.272
201	0.287	0.273	0.265	0.275
202	0.2558	0.268	0.2787	0.2675
203	0.271	0.263	0.255	0.263
204	0.266	0.273	0.2725	0.2705
205	0.277	0.27	0.2795	0.2755
206	0.264	0.275	0.289	0.276
207	0.268	0.268	0.2785	0.2715
208	0.274	0.272	0.27	0.272
209	0.297	0.28	0.32	0.299
210	0.272	0.285	0.277	0.278
211	0.259	0.263	0.267	0.263
212	0.272	0.266	0.263	0.267
213	0.272	0.273	0.2815	0.2755
214	0.279	0.273	0.264	0.272
215	0.27	0.268	0.269	0.269
216	0.269	0.271	0.267	0.269
217	0.277	0.271	0.268	0.272
218	0.267	0.266	0.268	0.267
219	0.259	0.269	0.2745	0.2675
220	0.262	0.265	0.2665	0.2645
221	0.273	0.278	0.283	0.278
222	0.274	0.27	0.269	0.271
223	0.271	0.268	0.268	0.269
224	0.265	0.273	0.266	0.268
225	0.282	0.268	0.269	0.273
226	0.284	0.289	0.273	0.282
227	0.274	0.268	0.2635	0.2685
228	0.267	0.269	0.262	0.266
229	0.275	0.27	0.2665	0.2705
230	0.268	0.269	0.2715	0.2695
231	0.277	0.27	0.2675	0.2715
232	0.279	0.273	0.2655	0.2725
233	0.289	0.286	0.2695	0.2815
234	0.274	0.266	0.273	0.271
235	0.271	0.269	0.273	0.271
236	0.261	0.265	0.281	0.269
237	0.277	0.274	0.262	0.271
238	0.284	0.275	0.266	0.275
239	0.269	0.279	0.2695	0.2725
240	0.273	0.279	0.2805	0.2775
241	0.271	0.23	0.25	0.250333
242	0.283	0.303	0.269	0.285
243	0.332	0.312	0.316	0.32
244	0.299	0.301	0.288	0.296
245	0.253	0.25	0.2485	0.2505
246	0.284	0.287	0.2735	0.2815
247	0.319	0.323	0.336	0.326
248	0.315	0.301	0.3395	0.3185
249	0.212	0.199	0.2175	0.2095
250	0.2656	0.261	0.2804	0.269
251	0.272	0.273	0.2545	0.2665
252	0.321	0.303	0.3225	0.3155
253	0.322	0.312	0.323	0.319
254	0.321	0.3	0.2985	0.3065
255	0.317	0.3	0.3235	0.3135
256	0.273	0.277	0.278	0.276
257	0.299	0.295	0.288	0.294
258	0.312	0.322	0.302	0.312
259	0.325	0.303	0.305	0.311
260	0.288	0.285	0.2835	0.2855
261	0.3115	0.3	0.323	0.3115
262	0.2328	0.256	0.2312	0.24
263	0.298	0.301	0.2935	0.2975
264	0.312	0.307	0.3365	0.3185
265	0.303	0.31	0.3515	0.3215
266	0.298	0.302	0.321	0.307
267	0.32	0.307	0.3345	0.3205
268	0.321	0.305	0.3325	0.3195
269	0.314	0.309	0.325	0.316
270	0.33	0.304	0.3275	0.3205
271	0.32	0.311	0.326	0.319
272	0.322	0.303	0.2885	0.3045
273	0.2996	0.305	0.2954	0.3
274	0.29	0.31	0.3255	0.3085
275	0.283	0.305	0.279	0.289
276	0.312	0.332	0.3325	0.3255
277	0.299	0.304	0.306	0.303
278	0.296	0.31	0.318	0.308
279	0.312	0.334	0.3275	0.3245
280	0.29	0.28	0.288	0.286
281	0.32	0.331	0.3315	0.3275
282	0.314	0.335	0.3365	0.3285
283	0.305	0.31	0.3015	0.3055
284	0.3024	0.299	0.3181	0.3065
285	0.327	0.33	0.3435	0.3335
286	0.338	0.334	0.339	0.337
287	0.337	0.331	0.337	0.335
288	0.33	0.342	0.3075	0.3265
289	0.323	0.325	0.3195	0.3225
290	0.328	0.343	0.292	0.321
291	0.327	0.317	0.301	0.315
292	0.308	0.336	0.3175	0.3205
293	0.317	0.318	0.3445	0.3265
294	0.329	0.316	0.3255	0.3235
295	0.311	0.344	0.3185	0.3245
296	0.323	0.344	0.3155	0.3275
297	0.315	0.343	0.3245	0.3275
298	0.252	0.247	0.2375	0.2455
299	0.332	0.331	0.327	0.33
300	0.318	0.326	0.322	0.322
301	0.276	0.253	0.2645	0.2645
302	0.257	0.259	0.2505	0.2555
303	0.266	0.262	0.2535	0.2605
304	0.299	0.298	0.306	0.301
305	0.254	0.256	0.252	0.254
306	0.248	0.256	0.2385	0.2475
307	0.231	0.247	0.239	0.239
308	0.249	0.258	0.2535	0.2535
309	0.26	0.259	0.252	0.257
310	0.26	0.248	0.248	0.252
311	0.308	0.32	0.326	0.318
312	0.323	0.293	0.275	0.297
313	0.254	0.247	0.2535	0.2515
314	0.258	0.261	0.2385	0.2525
315	0.25	0.262	0.2545	0.2555
316	0.263	0.287	0.251	0.267
317	0.264	0.242	0.2425	0.2495
318	0.264	0.258	0.3225	0.2815
319	0.247	0.248	0.2565	0.2505
320	0.263	0.252	0.2365	0.2505
321	0.25	0.268	0.268	0.262
322	0.318	0.324	0.321	0.321
323	0.255	0.268	0.26	0.261
324	0.24	0.264	0.2595	0.2545
325	0.263	0.253	0.2415	0.2525
326	0.259	0.248	0.249	0.252
327	0.253	0.248	0.255	0.252
328	0.297	0.291	0.3015	0.2965
329	0.312	0.337	0.332	0.327
330	0.27	0.278	0.2695	0.2725
331	0.3	0.321	0.339	0.32
332	0.311	0.313	0.3225	0.3155
333	0.261	0.265	0.287	0.271
334	0.26	0.27	0.2755	0.2685
335	0.32	0.318	0.3085	0.3155
336	0.307	0.319	0.319	0.315
337	0.269	0.275	0.26	0.268
338	0.318	0.332	0.334	0.328
339	0.268	0.262	0.2425	0.2575
340	0.302	0.303	0.3265	0.3105
341	0.3298	0.336	0.3137	0.3265
342	0.32	0.304	0.315	0.313
343	0.283	0.264	0.2945	0.2805
344	0.28	0.268	0.2905	0.2795
345	0.252	0.274	0.263	0.263
346	0.299	0.316	0.3105	0.3085
347	0.28	0.29	0.2715	0.2805
348	0.301	0.333	0.3215	0.3185
349	0.306	0.295	0.2825	0.2945
350	0.254	0.269	0.263	0.262
351	0.256	0.266	0.273	0.265
352	0.265	0.267	0.2705	0.2675
353	0.26	0.242	0.272	0.258
354	0.26	0.268	0.27	0.266
355	0.281	0.289	0.2925	0.2875
356	0.254	0.268	0.252	0.258
357	0.281	0.287	0.299	0.289
358	0.27	0.269	0.2725	0.2705
359	0.286	0.29	0.3045	0.2935
360	0.247	0.249	0.263	0.253
361	0.322	0.312	0.332	0.322
362	0.291	0.285	0.288	0.288
363	0.285	0.271	0.266	0.274
364	0.327	0.319	0.338	0.328
365	0.269	0.263	0.2555	0.2625
366	0.29	0.287	0.269	0.282
367	0.285	0.285	0.2685	0.2795
368	0.312	0.314	0.3265	0.3175
369	0.337	0.338	0.33	0.335
370	0.275	0.286	0.291	0.284
371	0.26	0.288	0.2785	0.2755
372	0.274	0.286	0.28	0.28
373	0.278	0.277	0.261	0.272
374	0.299	0.303	0.2995	0.3005
375	0.286	0.301	0.2935	0.2935
376	0.265	0.268	0.2635	0.2655
377	0.279	0.274	0.2735	0.2755
378	0.278	0.2748	0.2722	0.275
379	0.324	0.311	0.316	0.317
380	0.28	0.305	0.279	0.288
381	0.324	0.321	0.342	0.329
382	0.302	0.312	0.2905	0.3015
383	0.297	0.282	0.3	0.293
384	0.324	0.323	0.3265	0.3245
385	0.308	0.312	0.316	0.312
386	0.278	0.282	0.2695	0.2765
387	0.254	0.269	0.2525	0.2585
388	0.32	0.33	0.331	0.327
389	0.258	0.269	0.265	0.264
390	0.268	0.262	0.2425	0.2575
391	0.287	0.299	0.269	0.285
392	0.264	0.273	0.264	0.267
393	0.322	0.311	0.339	0.324
394	0.325	0.329	0.33	0.328
395	0.328	0.311	0.336	0.325
396	0.299	0.312	0.2905	0.3005
397	0.31	0.291	0.317	0.306
398	0.271	0.267	0.269	0.269
399	0.332	0.344	0.3245	0.3335
400	0.331	0.321	0.3425	0.3315
401	0.286	0.283	0.2815	0.2835
402	0.287	0.292	0.2835	0.2875
403	0.27	0.266	0.256	0.264
404	0.258	0.255	0.2655	0.2595
405	0.3278	0.328	0.3177	0.3245
406	0.29	0.312	0.2995	0.3005
407	0.257	0.264	0.2545	0.2585
408	0.252	0.258	0.2475	0.2525
409	0.281	0.294	0.2755	0.2835
410	0.276	0.263	0.295	0.278
411	0.264	0.263	0.265	0.264
412	0.258	0.263	0.2575	0.2595
413	0.32	0.328	0.3255	0.3245
414	0.263	0.262	0.2385	0.2545
415	0.267	0.261	0.2625	0.2635
416	0.267	0.266	0.247	0.26
417	0.29	0.294	0.307	0.297
418	0.274	0.293	0.2745	0.2805
419	0.269	0.268	0.2445	0.2605
420	0.282	0.271	0.278	0.277
421	0.273	0.266	0.2665	0.2685
422	0.299	0.294	0.2965	0.2965
423	0.297	0.312	0.285	0.298
424	0.264	0.261	0.261	0.262
425	0.263	0.258	0.2545	0.2585
426	0.262	0.269	0.2505	0.2605
427	0.266	0.271	0.27	0.269
428	0.265	0.254	0.255	0.258
429	0.268	0.274	0.2845	0.2755
430	0.26	0.267	0.2605	0.2625
431	0.275	0.288	0.277	0.28
432	0.258	0.252	0.2625	0.2575
433	0.266	0.256	0.258	0.26
434	0.264	0.252	0.267	0.261
435	0.308	0.302	0.3035	0.3045
436	0.316	0.3	0.305	0.307
437	0.29	0.296	0.29	0.292
438	0.3011	0.294	0.3214	0.3055
439	0.2899	0.299	0.3096	0.2995
440	0.256	0.247	0.2665	0.2565
441	0.321	0.328	0.3275	0.3255
442	0.296	0.287	0.284	0.289
443	0.263	0.266	0.2885	0.2725
444	0.267	0.263	0.283	0.271
445	0.295	0.297	0.2855	0.2925
446	0.276	0.279	0.2775	0.2775
447	0.301	0.319	0.292	0.304
448	0.3	0.292	0.317	0.303
449	0.263	0.291	0.282	0.278667
450	0.263	0.292	0.291	0.282
451	0.273	0.287	0.268	0.276
452	0.319	0.326	0.321	0.322
453	0.271	0.271	0.2905	0.2775
454	0.323	0.331	0.3315	0.3285
455	0.316	0.329	0.3255	0.3235
456	0.289	0.291	0.29	0.29
457	0.302	0.309	0.3025	0.3045
458	0.317	0.339	0.355	0.337
459	0.27	0.271	0.2525	0.2645
460	0.249	0.252	0.2535	0.2515
461	0.3098	0.307	0.2967	0.3045
462	0.319	0.324	0.3005	0.3145
463	0.261	0.268	0.2405	0.2565
464	0.319	0.329	0.339	0.329
465	0.27	0.277	0.263	0.27
466	0.286	0.303	0.3215	0.3035
467	0.252	0.255	0.252	0.253
468	0.304	0.312	0.296	0.304
469	0.277	0.263	0.282	0.274
470	0.313	0.318	0.305	0.312
471	0.311	0.294	0.2815	0.2955
472	0.269	0.277	0.2505	0.2655
473	0.308	0.299	0.3065	0.3045
474	0.245	0.268	0.2595	0.2575
475	0.275	0.273	0.2725	0.2735
476	0.325	0.309	0.3275	0.3205
477	0.266	0.293	0.2885	0.2825
478	0.327	0.339	0.342	0.336
479	0.2899	0.3	0.2981	0.296
480	0.264	0.242	0.256	0.254
481	0.332	0.336	0.3355	0.3345
482	0.2987	0.284	0.2888	0.2905
483	0.261	0.241	0.2615	0.2545
484	0.249	0.256	0.2495	0.2515
485	0.319	0.311	0.306	0.312
486	0.261	0.285	0.2625	0.2695
487	0.288	0.283	0.281	0.284
488	0.306	0.292	0.3065	0.3015
489	0.277	0.287	0.2685	0.2775
490	0.302	0.294	0.3145	0.3035
491	0.332	0.342	0.3265	0.3335
492	0.329	0.32	0.329	0.326
493	0.288	0.315	0.309	0.304
494	0.289	0.307	0.298	0.298
495	0.319	0.333	0.32	0.324
496	0.245	0.254	0.263	0.254
497	0.267	0.247	0.2825	0.2655
498	0.273	0.266	0.271	0.27
499	0.26	0.248	0.263	0.257
500	0.272	0.269	0.2765	0.2725
501	0.244	0.256	0.2425	0.2475
502	0.29	0.294	0.3085	0.2975
503	0.277	0.279	0.2615	0.2725
504	0.252	0.273	0.276	0.267
505	0.261	0.27	0.273	0.268
506	0.339	0.335	0.337	0.337
507	0.302	0.307	0.3015	0.3035
508	0.267	0.268	0.2525	0.2625
509	0.255	0.247	0.269	0.257
510	0.288	0.294	0.2805	0.2875
511	0.278	0.277	0.264	0.273
512	0.267	0.252	0.2655	0.2615
513	0.255	0.257	0.2665	0.2595
514	0.308	0.307	0.294	0.303
515	0.275	0.283	0.27	0.276
516	0.266	0.265	0.2655	0.2655
517	0.315	0.298	0.3245	0.3125
518	0.24	0.246	0.2625	0.2495
519	0.289	0.311	0.303	0.301
520	0.318	0.336	0.2955	0.3165
521	0.278	0.294	0.268	0.28
522	0.2587	0.259	0.2608	0.2595
523	0.258	0.269	0.2725	0.2665
524	0.323	0.338	0.338	0.333
525	0.27	0.28	0.2885	0.2795
526	0.25	0.261	0.245	0.252
527	0.315	0.32	0.325	0.32
528	0.32	0.311	0.317	0.316
529	0.252	0.258	0.2475	0.2525
530	0.28	0.296	0.2925	0.2895
531	0.314	0.294	0.3265	0.3115
532	0.27	0.281	0.265	0.272
533	0.255	0.279	0.294	0.276
534	0.305	0.283	0.315	0.301
535	0.321	0.31	0.3125	0.3145
536	0.277	0.272	0.2745	0.2745
537	0.285	0.274	0.2915	0.2835
538	0.28	0.268	0.292	0.28
539	0.25	0.252	0.254	0.252
540	0.285	0.278	0.2575	0.2735
541	0.319	0.304	0.328	0.317
542	0.317	0.308	0.323	0.316
543	0.271	0.261	0.269	0.267
544	0.256	0.257	0.246	0.253
545	0.328	0.338	0.318	0.328
546	0.31	0.333	0.3095	0.3175
547	0.316	0.304	0.3205	0.3135
548	0.311	0.322	0.3105	0.3145
549	0.289	0.286	0.3025	0.2925
550	0.253	0.258	0.2555	0.2555
551	0.32	0.326	0.3305	0.3255
552	0.252	0.247	0.254	0.251
553	0.258	0.268	0.242	0.256
554	0.289	0.281	0.285	0.285
555	0.308	0.305	0.3185	0.3105
556	0.267	0.287	0.268	0.274
557	0.257	0.253	0.255	0.255
558	0.322	0.329	0.333	0.328
559	0.279	0.291	0.294	0.288
560	0.283	0.273	0.2705	0.2755
561	0.285	0.281	0.2815	0.2825
562	0.308	0.306	0.307	0.307
563	0.259	0.257	0.2595	0.2585
564	0.337	0.339	0.323	0.333
565	0.318	0.332	0.3055	0.3185
566	0.299	0.307	0.327	0.311
567	0.295	0.294	0.2855	0.2915
568	0.339	0.337	0.338	0.338
569	0.305	0.277	0.291	0.291
570	0.287	0.301	0.3075	0.2985
571	0.329	0.319	0.288	0.312
572	0.263	0.264	0.2515	0.2595
573	0.304	0.313	0.31	0.309
574	0.251	0.273	0.2545	0.2595
575	0.296	0.307	0.3225	0.3085
576	0.285	0.296	0.316	0.299
577	0.319	0.304	0.3325	0.3185
578	0.297	0.297	0.309	0.301
579	0.279	0.27	0.276	0.275
580	0.306	0.302	0.2755	0.2945
581	0.267	0.253	0.2615	0.2605
582	0.31	0.322	0.319	0.317
583	0.276	0.277	0.281	0.278
584	0.272	0.271	0.2925	0.2785
585	0.298	0.28	0.2995	0.2925
586	0.26	0.25	0.234	0.248
587	0.301	0.315	0.323	0.313
588	0.253	0.248	0.2655	0.2555
589	0.263	0.254	0.2435	0.2535
590	0.31	0.321	0.32	0.317
591	0.289	0.28	0.2725	0.2805
592	0.312	0.309	0.327	0.316
593	0.336	0.331	0.338	0.335
594	0.315	0.317	0.3055	0.3125
595	0.311	0.281	0.311	0.301
596	0.286	0.279	0.2795	0.2815
597	0.264	0.256	0.2615	0.2605
598	0.3	0.308	0.2935	0.3005
599	0.264	0.256	0.2885	0.2695
600	0.323	0.319	0.33	0.324
601	0.269	0.25	0.2445	0.2545
602	0.269	0.288	0.2635	0.2735
603	0.29	0.285	0.274	0.283
604	0.284	0.284	0.2705	0.2795
605	0.254	0.264	0.2455	0.2545
606	0.315	0.28	0.327	0.307333
607	0.332	0.31	0.312	0.318
608	0.298	0.312	0.265	0.291667
609	0.312	0.314	0.291	0.305667
610	0.299	0.276	0.278	0.284333
611	0.255	0.27	0.251	0.258667
612	0.269	0.277	0.289	0.278333
613	0.26	0.254	0.261	0.258333
614	0.295	0.301	0.299	0.298333
615	0.32	0.313	0.309	0.314
616	0.312	0.338	0.317	0.322333
617	0.248	0.26	0.25	0.252667
618	0.32	0.331	0.335	0.328667
619	0.289	0.294	0.305	0.296
620	0.284	0.29	0.294	0.289333
621	0.272	0.277	0.282	0.277
622	0.298	0.288	0.282	0.289333
623	0.33	0.324	0.33	0.328
624	0.3	0.297	0.289	0.295333
625	0.289	0.286	0.276	0.283667
626	0.335	0.318	0.325	0.326
627	0.337	0.313	0.3312	0.327067
628	0.311	0.315	0.323	0.316333
629	0.326	0.3	0.329	0.318333
630	0.321	0.316	0.306	0.314333
631	0.307	0.329	0.31	0.315333
632	0.328	0.323	0.306	0.319
633	0.299	0.287	0.293	0.293
634	0.267	0.282	0.277	0.275333
635	0.331	0.308	0.315	0.318
636	0.258	0.254	0.26	0.257333
637	0.321	0.324	0.3	0.315
638	0.318	0.32	0.329	0.322333
639	0.294	0.29	0.297	0.293667
640	0.265	0.281	0.267	0.271
641	0.241	0.265	0.26	0.255333
642	0.278	0.276	0.281	0.278333
643	0.294	0.302	0.311	0.302333
644	0.312	0.337	0.336	0.328333
645	0.26	0.256	0.259	0.258333
646	0.273	0.27	0.261	0.268
647	0.267	0.252	0.278	0.265667
648	0.335	0.307	0.31	0.317333
649	0.318	0.323	0.32	0.320333
650	0.25	0.276	0.274	0.266667
651	0.305	0.321	0.331	0.319
652	0.293	0.33	0.31	0.311
653	0.28	0.279	0.285	0.281333
654	0.321	0.291	0.299	0.303667
655	0.318	0.304	0.28	0.300667
656	0.329	0.32	0.336	0.328333
657	0.31	0.314	0.327	0.317
658	0.3	0.327	0.328	0.318333
659	0.264	0.315	0.325	0.301333
660	0.3	0.322	0.334	0.318667
661	0.299	0.327	0.308	0.311333
662	0.314	0.31	0.32	0.314667
663	0.318	0.32	0.333	0.323667
664	0.279	0.291	0.27	0.28
665	0.32	0.3	0.317	0.312333
666	0.318	0.3	0.316	0.311333
667	0.281	0.285	0.29	0.285333
668	0.308	0.314	0.326	0.316
669	0.283	0.295	0.332	0.303333
670	0.311	0.309	0.32	0.313333
671	0.257	0.257	0.269	0.261
672	0.282	0.29	0.3	0.290667
673	0.308	0.335	0.32	0.321
674	0.298	0.305	0.279	0.294
675	0.311	0.329	0.339	0.326333
676	0.338	0.282	0.319	0.313
677	0.321	0.282	0.312	0.305
678	0.284	0.33	0.338	0.317333
679	0.334	0.321	0.322	0.325667
680	0.277	0.276	0.255	0.269333
681	0.302	0.325	0.305	0.310667
682	0.257	0.269	0.266	0.264
683	0.32	0.323	0.333	0.325333
684	0.337	0.32	0.311	0.322667
685	0.281	0.306	0.311	0.299333
686	0.287	0.26	0.268	0.271667
687	0.302	0.306	0.293	0.300333
688	0.299	0.326	0.305	0.31
689	0.312	0.315	0.32	0.315667
690	0.271	0.28	0.297	0.282667
691	0.3	0.318	0.312	0.31
692	0.327	0.316	0.303	0.315333
693	0.329	0.329	0.334	0.330667
694	0.277	0.257	0.265	0.266333
695	0.312	0.321	0.335	0.322667
696	0.254	0.26	0.265	0.259667
697	0.267	0.281	0.274	0.274
698	0.312	0.311	0.319	0.314
699	0.324	0.336	0.326	0.328667
700	0.31	0.299	0.295	0.301333
701	0.273	0.261	0.267	0.267
702	0.274	0.278	0.286	0.279333
703	0.299	0.319	0.296	0.304667
704	0.291	0.31	0.289	0.296667
705	0.308	0.288	0.31	0.302
706	0.322	0.32	0.339	0.327
707	0.246	0.257	0.25	0.251
708	0.293	0.288	0.288	0.289667
709	0.269	0.265	0.273	0.269
710	0.315	0.312	0.307	0.311333
711	0.302	0.31	0.3	0.304
712	0.313	0.3287	0.315	0.3189
713	0.317	0.332	0.323	0.324
714	0.307	0.331	0.303	0.313667
715	0.264	0.253	0.269	0.262
716	0.281	0.274	0.28	0.278333
717	0.343	0.329	0.313	0.328333
718	0.312	0.298	0.328	0.312667
719	0.3	0.319	0.309	0.309333
720	0.302	0.287	0.274	0.287667
721	0.268	0.241	0.265	0.258
722	0.276	0.285	0.266	0.275667
723	0.269	0.262	0.263	0.264667
724	0.273	0.278	0.272	0.274333
725	0.277	0.27	0.284	0.277
726	0.322	0.325	0.325	0.324
727	0.331	0.329	0.337	0.332333
728	0.242	0.256	0.259	0.252333
729	0.265	0.273	0.255	0.264333
730	0.297	0.312	0.321	0.31
731	0.272	0.269	0.258	0.266333
732	0.325	0.31	0.3	0.311667
733	0.281	0.267	0.269	0.272333
734	0.25	0.247	0.255	0.250667
735	0.296	0.305	0.298	0.299667
736	0.266	0.271	0.258	0.265
737	0.298	0.278	0.287	0.287667
738	0.276	0.277	0.284	0.279
739	0.282	0.284	0.277	0.281
740	0.256	0.245	0.256	0.252333
741	0.294	0.324	0.292	0.303333
742	0.344	0.313	0.326	0.327667
743	0.285	0.27	0.259	0.271333
744	0.275	0.299	0.284	0.286
745	0.274	0.268	0.277	0.273
746	0.282	0.27	0.272	0.274667
747	0.275	0.29	0.271	0.278667
748	0.345	0.33	0.34	0.338333
749	0.317	0.299	0.316	0.310667
750	0.296	0.282	0.272	0.283333
751	0.251	0.239	0.252	0.247333
752	0.315	0.324	0.334	0.324333
753	0.254	0.266	0.268	0.262667
754	0.256	0.273	0.269	0.266
755	0.272	0.273	0.266	0.270333
756	0.322	0.317	0.332	0.323667
757	0.274	0.274	0.279	0.275667
758	0.248	0.257	0.25	0.251667
759	0.288	0.278	0.273	0.279667
760	0.273	0.276	0.268	0.272333
761	0.252	0.25	0.257	0.253
762	0.295	0.309	0.29	0.298
763	0.263	0.277	0.284	0.274667
764	0.3	0.313	0.324	0.312333
765	0.277	0.26	0.271	0.269333
766	0.308	0.307	0.314	0.309667
767	0.244	0.236	0.235	0.238333
768	0.337	0.304	0.318	0.319667
769	0.264	0.273	0.288	0.275
770	0.286	0.283	0.29	0.286333
771	0.272	0.283	0.279	0.278
772	0.296	0.309	0.316	0.307
773	0.321	0.288	0.319	0.309333
774	0.251	0.271	0.277	0.266333
775	0.267	0.271	0.262	0.266667
776	0.254	0.243	0.253	0.25
777	0.299	0.314	0.304	0.305667
778	0.304	0.32	0.332	0.318667
779	0.309	0.324	0.3	0.311
780	0.329	0.33	0.309	0.322667
781	0.245	0.258	0.251	0.251333
782	0.311	0.333	0.332	0.325333
783	0.297	0.306	0.314	0.305667
784	0.28	0.275	0.278	0.277667
785	0.297	0.299	0.294	0.296667
786	0.3	0.319	0.295	0.304667
787	0.298	0.304	0.292	0.298
788	0.298	0.311	0.301	0.303333
789	0.282	0.272	0.275	0.276333
790	0.311	0.338	0.328	0.325667
791	0.278	0.267	0.275	0.273333
792	0.333	0.322	0.328	0.327667
793	0.316	0.3	0.299	0.305
794	0.263	0.259	0.258	0.26
795	0.285	0.297	0.287	0.289667
796	0.309	0.323	0.293	0.308333
797	0.254	0.237	0.243	0.244667
798	0.253	0.263	0.257	0.257667
799	0.272	0.266	0.27	0.269333
800	0.282	0.272	0.263	0.272333
801	0.271	0.276	0.276	0.274333
802	0.314	0.296	0.313	0.307667
803	0.274	0.275	0.281	0.276667
804	0.283	0.29	0.285	0.286
805	0.317	0.321	0.321	0.319667
806	0.298	0.286	0.28	0.288
807	0.278	0.277	0.288	0.281
808	0.286	0.285	0.295	0.288667
809	0.31	0.339	0.331	0.326667
810	0.306	0.32	0.316	0.314
811	0.262	0.274	0.28	0.272
812	0.284	0.289	0.277	0.283333
813	0.263	0.289	0.254	0.268667
814	0.302	0.303	0.301	0.302
815	0.326	0.331	0.329	0.328667
816	0.268	0.275	0.279	0.274
817	0.312	0.327	0.296	0.311667
818	0.27	0.283	0.264	0.272333
819	0.286	0.292	0.294	0.290667
820	0.291	0.286	0.27	0.282333
821	0.279	0.271	0.277	0.275667
822	0.305	0.315	0.322	0.314
823	0.287	0.284	0.277	0.282667
824	0.307	0.3	0.297	0.301333
825	0.292	0.278	0.286	0.285333
826	0.324	0.314	0.318	0.318667
827	0.316	0.298	0.313	0.309
828	0.318	0.334	0.328	0.326667
829	0.333	0.303	0.3	0.312
830	0.246	0.23	0.252	0.242667
831	0.314	0.325	0.329	0.322667
832	0.31	0.32	0.323	0.317667
833	0.306	0.28	0.289	0.291667
834	0.274	0.272	0.282	0.276
835	0.338	0.304	0.308	0.316667
836	0.265	0.267	0.254	0.262
837	0.328	0.318	0.324	0.323333
838	0.266	0.279	0.289	0.278
839	0.301	0.293	0.29	0.294667
840	0.272	0.276	0.281	0.276333
841	0.248	0.245	0.251	0.248
842	0.242	0.229	0.236	0.235667
843	0.301	0.321	0.302	0.308
844	0.275	0.258	0.266	0.266333
845	0.257	0.248	0.256	0.253667
846	0.262	0.258	0.27	0.263333
847	0.245	0.236	0.252	0.244333
848	0.322	0.327	0.307	0.318667
849	0.325	0.336	0.323	0.328
850	0.307	0.308	0.324	0.313
851	0.292	0.311	0.321	0.308
852	0.3	0.328	0.33	0.319333
853	0.281	0.277	0.279	0.279
854	0.328	0.3	0.291	0.306333
855	0.325	0.298	0.304	0.309
856	0.276	0.289	0.266	0.277
857	0.317	0.299	0.289	0.301667
858	0.307	0.297	0.287	0.297
859	0.294	0.312	0.315	0.307
860	0.307	0.32	0.322	0.316333
861	0.306	0.319	0.327	0.317333
862	0.338	0.334	0.31	0.327333
863	0.325	0.314	0.318	0.319
864	0.286	0.313	0.291	0.296667
865	0.327	0.34	0.333	0.333333
866	0.325	0.309	0.316	0.316667
867	0.319	0.335	0.31	0.321333
868	0.295	0.339	0.314	0.316
869	0.29	0.297	0.295	0.294
870	0.292	0.297	0.309	0.299333
871	0.264	0.276	0.27	0.27
872	0.289	0.318	0.289	0.298667
873	0.315	0.332	0.335	0.327333
874	0.287	0.272	0.28	0.279667
875	0.318	0.308	0.329	0.318333
876	0.276	0.274	0.282	0.277333
877	0.3	0.294	0.282	0.292
878	0.291	0.321	0.33	0.314
879	0.241	0.26	0.254	0.251667
880	0.322	0.319	0.3254	0.322133
881	0.309	0.305	0.325	0.313
882	0.244	0.261	0.269	0.258
883	0.327	0.328	0.323	0.326
884	0.284	0.295	0.274	0.284333
885	0.288	0.291	0.306	0.295
886	0.257	0.26	0.26	0.259
887	0.343	0.32	0.306	0.323
888	0.306	0.307	0.326	0.313
889	0.319	0.305	0.315	0.313
890	0.278	0.267	0.256	0.267
891	0.307	0.304	0.318	0.309667
892	0.334	0.3287	0.319	0.327233
893	0.336	0.327	0.329	0.330667
894	0.284	0.3	0.297	0.293667
895	0.319	0.293	0.297	0.303
896	0.261	0.278	0.26	0.266333
897	0.274	0.266	0.281	0.273667
898	0.319	0.297	0.311	0.309
899	0.331	0.326	0.336	0.331
900	0.317	0.297	0.295	0.303
901	0.279	0.276	0.261	0.272
902	0.281	0.285	0.278	0.281333
903	0.274	0.319	0.319	0.304
904	0.25	0.246	0.254	0.25
905	0.285	0.288	0.28	0.284333
906	0.327	0.32	0.328	0.325
907	0.312	0.283	0.312	0.302333
908	0.3212	0.326	0.331	0.326067
909	0.291	0.286	0.276	0.284333
910	0.32	0.312	0.3	0.310667
911	0.251	0.26	0.277	0.262667
912	0.31	0.324	0.317	0.317
913	0.314	0.332	0.301	0.315667
914	0.332	0.331	0.34	0.334333
915	0.309	0.327	0.338	0.324667
916	0.317	0.289	0.296	0.300667
917	0.25	0.262	0.264	0.258667
918	0.315	0.298	0.294	0.302333
919	0.276	0.264	0.27	0.27
920	0.276	0.285	0.277	0.279333
921	0.286	0.291	0.304	0.293667
922	0.282	0.272	0.277	0.277
923	0.33	0.339	0.297	0.322
924	0.302	0.318	0.286	0.302
925	0.276	0.268	0.274	0.272667
926	0.325	0.325	0.313	0.321
927	0.269	0.266	0.262	0.265667
928	0.323	0.319	0.3	0.314
929	0.274	0.283	0.287	0.281333
930	0.306	0.321	0.329	0.318667
931	0.26	0.252	0.256	0.256
932	0.306	0.31	0.317	0.311
933	0.271	0.267	0.282	0.273333
934	0.315	0.301	0.308	0.308
935	0.256	0.25	0.254	0.253333
936	0.318	0.291	0.324	0.311
937	0.267	0.278	0.279	0.274667
938	0.28	0.277	0.29	0.282333
939	0.257	0.254	0.271	0.260667
940	0.267	0.2754	0.284	0.275467
941	0.319	0.324	0.336	0.326333
942	0.281	0.294	0.302	0.292333
943	0.311	0.333	0.337	0.327
944	0.336	0.299	0.317	0.317333
945	0.259	0.268	0.27	0.265667
946	0.261	0.276	0.252	0.263
947	0.278	0.293	0.28	0.283667
948	0.31	0.33	0.323	0.321
949	0.271	0.265	0.264	0.266667
950	0.299	0.326	0.321	0.315333
951	0.331	0.339	0.33	0.333333
952	0.251	0.276	0.279	0.268667
953	0.285	0.287	0.291	0.287667
954	0.299	0.273	0.304	0.292
955	0.28	0.273	0.266	0.273
956	0.286	0.296	0.289	0.290333
957	0.272	0.274	0.287	0.277667
958	0.328	0.317	0.315	0.32
959	0.325	0.314	0.322	0.320333
960	0.334	0.328	0.327	0.329667
961	0.308	0.305	0.31	0.307667
962	0.32	0.309	0.3	0.309667
963	0.333	0.286	0.291	0.303333
964	0.27	0.276	0.278	0.274667
965	0.257	0.245	0.251	0.251
966	0.316	0.324	0.31	0.316667
967	0.253	0.236	0.246	0.245
968	0.326	0.304	0.3	0.31
969	0.331	0.325	0.309	0.321667
970	0.317	0.338	0.317	0.324
971	0.269	0.254	0.25	0.257667
972	0.32	0.328	0.335	0.327667
973	0.283	0.288	0.305	0.292
974	0.279	0.271	0.275	0.275
975	0.299	0.271	0.282	0.284
976	0.319	0.293	0.282	0.298
977	0.303	0.314	0.33	0.315667
978	0.338	0.32	0.332	0.33
979	0.322	0.324	0.319	0.321667
980	0.255	0.245	0.25	0.25
981	0.273	0.287	0.269	0.276333
982	0.334	0.333	0.323	0.33
983	0.333	0.306	0.316	0.318333
984	0.311	0.31	0.306	0.309
985	0.2634	0.258	0.26	0.260467
986	0.296	0.319	0.306	0.307
987	0.238	0.256	0.244	0.246
988	0.305	0.298	0.315	0.306
989	0.263	0.255	0.256	0.258
990	0.31	0.338	0.318	0.322
991	0.261	0.267	0.267	0.265
992	0.303	0.322	0.329	0.318
993	0.258	0.243	0.257	0.252667
994	0.265	0.27	0.267	0.267333
995	0.335	0.297	0.29	0.307333
996	0.33	0.323	0.31	0.321
997	0.32	0.327	0.311	0.319333
998	0.261	0.263	0.263	0.262333
999	0.256	0.266	0.259	0.260333
1000	0.265	0.272	0.261	0.266
1001	0.267	0.27	0.278	0.271667
1002	0.286	0.276	0.285	0.282333
1003	0.287	0.275	0.276	0.279333
1004	0.289	0.277	0.284	0.283333
1005	0.31	0.321	0.329	0.32
1006	0.339	0.329	0.32	0.329333
1007	0.337	0.334	0.342	0.337667
1008	0.288	0.285	0.288	0.287
			Mean	0.287144
			SD	0.02552
